# Supplementary material for: Eye movement activity in normal human fetuses between 24 and 39 weeks of gestation
Source: PLoS One. 2017 Jul 12;12(7):e0178722. doi: 10.1371/journal.pone.0178722 (PMC5507482; doi:10.1371/journal.pone.0178722)
Supplement: S1 Table — (XLSX) [file pone.0178722.s001.xlsx]

## Sheet: Sheet1
	EM density
	Age group	mean ± standard deviation.
	24–25	5.0 ± 1.3
	26–27	6.8 ± 2.1
	28–29	8.6 ± 2.6
	30–31	9.4 ± 2.8
	32–33	9.2 ± 2.9
	34–35	9.0 ± 3.8
	36–37	9.4 ± 3.2
	38–39	12.5 ± 2.9
	EM burst density
	Age group	mean ± standard deviation.
	24–25	1.0 ± 0.3
	26–27	1.5 ± 0.7
	28–29	2.0 ± 0.7
	30–31	2.2 ± 0.6
	32–33	2.1 ± 0.7
	34–35	2.1 ± 0.9
	36–37	2.1 ± 0.8
	38–39	2.9 ± 0.8
	Density of EMs in EM bursts
	Age group	mean ± standard deviation.
	24–25	2.5 ± 1.0
	26–27	3.8 ± 1.9
	28–29	5.6 ± 2.0
	30–31	6.0 ± 2.0
	32–33	5.7 ± 2.0
	34–35	6.0 ± 3.3
	36–37	5.6 ± 2.2
	38–39	8.4 ± 2.5
	Continuous EM burst time (sec)
	Age group	mean ± standard deviation.
	24–25	25 ± 10
	26–27	42 ± 24
	28–29	66 ± 26
	30–31	75 ± 43
	32–33	65 ± 29
	34–35	70 ± 47
	36–37	73 ± 41
	38–39	99 ± 39
	The Student’s t-test
