# Supplementary material for: Eye movement activity in normal human fetuses between 24 and 39 weeks of gestation
Source: PLoS One. 2017 Jul 12;12(7):e0178722. doi: 10.1371/journal.pone.0178722 (PMC5507482; doi:10.1371/journal.pone.0178722)
Supplement: S2 Table — (XLSX) [file pone.0178722.s002.xlsx]

## Sheet: Sheet1
	Age group (weeks)	EM density
	24-25	3.30303
		4.02703
		5.13333
		3.9375
		5.69231
		4.9
		7.87879
		4.25806
		5.45714
	mean	4.95413
	26-27	2.85714
		6.48
		6.26786
		6.25
		6.7931
		7.25
		7.36957
		9.69231
		4.93939
		9.94444
	mean	6.78438
	28-29	8.22581
		7.34211
		7.08824
		7.25581
		8.92308
		13.7714
		5.59459
		10.9787
		5.77083
		10.7778
	mean	8.57284
	30-31	12.434
		14.0625
		11.8571
		11.2222
		6.51613
		7.77778
		7.35714
		9.83333
		6
		7.28205
	mean	9.43423
	32-33	12.4
		6.21622
		8.46341
		6.29545
		10.7045
		12.9756
		6
		7.275
		7.625
		14.2222
		9
	mean	9.19795
	34-35	14.0417
		7.46429
		8
		4.21212
		9.33333
		11.6
		6.89583
		5.8
		8.38235
		17.925
		6.35
		7.875
	mean	8.98997
	36-37	14.4211
		7.31707
		5
		6.25926
		11.8197
		8.0303
		12.1875
		13.6522
		9.775
		5.625
		7.62791
		11.5111
	mean	9.4355
	38-39	16.1176
		10.2
		13.2571
		9.23684
		17.7347
		9.85106
		13.4667
		10.7436
		13.9143
		10.6316
	mean	12.5154
