# Supplementary material for: Eye movement activity in normal human fetuses between 24 and 39 weeks of gestation
Source: PLoS One. 2017 Jul 12;12(7):e0178722. doi: 10.1371/journal.pone.0178722 (PMC5507482; doi:10.1371/journal.pone.0178722)
Supplement: S3 Table — (XLSX) [file pone.0178722.s003.xlsx]

## Sheet: Sheet1
	Age group (weeks)	EM burst density
	24-25	0.636364
		0.72973
		1.17778
		0.90625
		1.30769
		0.775
		1.48485
		0.709677
		1.31429
	mean	1.00463
	26-27	0.25
		1.28
		1.17857
		1.46875
		1.37931
		1.61364
		1.71739
		2.46154
		0.969697
		2.5
	mean	1.48189
	28-29	1.96774
		1.60526
		1.67647
		1.76744
		1.69231
		3.37143
		1.43243
		2.59574
		1.22917
		2.69444
	mean	2.00324
	30-31	2.86792
		3.1875
		2.65306
		2.40741
		1.6129
		1.72222
		1.80952
		2.19048
		1.72222
		1.71795
	mean	2.18912
	32-33	2.7
		1.62162
		2.19512
		1.31818
		2.38636
		3.07317
		1.14286
		1.9
		1.65
		3.27778
		2.10526
	mean	2.12458
	34-35	3.33333
		1.75
		2.06667
		1.12121
		2.12821
		2.42222
		1.625
		1.53333
		1.85294
		4.225
		1.175
		1.825
	mean	2.08816
	36-37	3.21053
		1.65854
		0.92
		1.2963
		2.55738
		2.0303
		2.41667
		3.08696
		2.225
		0.96875
		1.83721
		2.46667
	mean	2.05619
	38-39	3.94118
		2.37143
		3.37143
		1.55263
		3.87755
		2.57447
		3.56667
		2.66667
		3.11429
		2.42105
	mean	2.94574
