# Supplementary material for: Eye movement activity in normal human fetuses between 24 and 39 weeks of gestation
Source: PLoS One. 2017 Jul 12;12(7):e0178722. doi: 10.1371/journal.pone.0178722 (PMC5507482; doi:10.1371/journal.pone.0178722)
Supplement: S4 Table — (XLSX) [file pone.0178722.s004.xlsx]

## Sheet: Sheet1
	Age group (weeks)	Density of EMs in EM bursts
	24-25	1.54545
		1.59459
		2.93333
		2.03125
		3.34615
		1.725
		3.69697
		1.58065
		3.74286
	mean	2.46625
	26-27	0.535714
		3.64
		2.67857
		3.3125
		3.51724
		4.09091
		4.69565
		6.51282
		2.33333
		6.91667
	mean	3.82334
	28-29	6.32258
		4.26316
		4.61765
		4.69767
		4.33333
		9.25714
		3.67568
		7.61702
		3.20833
		8.11111
	mean	5.61037
	30-31	7.54717
		10.125
		7.04082
		7.37037
		4.29032
		4.19444
		4.85714
		5.66667
		4.22222
		4.41026
	mean	5.97244
	32-33	7.175
		4.13514
		5.7561
		3.40909
		6.31818
		8.4878
		2.35714
		4.45
		5.6
		8.80556
		5.84211
	mean	5.66692
	34-35	10.125
		4.5
		5.46667
		2.33333
		6.23077
		7.64444
		4.54167
		3.86667
		5.26471
		13.975
		3.05
		4.975
	mean	5.99777
	36-37	8.36842
		4.53659
		2.16
		3.25926
		6.4918
		5.57576
		6.35417
		8.5
		6.6
		2.34375
		5.32558
		7.82222
	mean	5.61146
	38-39	12.3235
		6.65714
		9.77143
		4.05263
		11.3469
		7.12766
		10.1
		6.66667
		9
		7.02632
	mean	8.40723
