# Supplementary material for: Eye movement activity in normal human fetuses between 24 and 39 weeks of gestation
Source: PLoS One. 2017 Jul 12;12(7):e0178722. doi: 10.1371/journal.pone.0178722 (PMC5507482; doi:10.1371/journal.pone.0178722)
Supplement: S5 Table — (XLSX) [file pone.0178722.s005.xlsx]

## Sheet: Sheet1
	Age group (weeks)	EM burst continuous time
	24-25	14
		19
		39
		18
		28
		22
		38
		14
		35
	mean	25.2222
	26-27	4
		30
		42
		26
		29
		57
		70
		71
		19
		67
	mean	41.5
	28-29	60
		50
		45
		60
		53
		101
		40
		116
		47
		90
	mean	66.2
	30-31	124
		162
		112
		63
		31
		38
		54
		69
		44
		48
	mean	74.5
	32-33	95
		36
		65
		40
		87
		102
		17
		45
		58
		103
		65
	mean	64.8182
	34-35	149
		36
		47
		18
		74
		107
		63
		29
		53
		166
		37
		62
	mean	70.0833
	36-37	91
		54
		14
		25
		130
		46
		104
		124
		79
		23
		65
		115
	mean	72.5
	38-39	134
		77
		97
		52
		195
		86
		90
		78
		99
		86
	mean	99.4
